# Supplementary material for: Translational induction of ATF4 during integrated stress response requires noncanonical initiation factors eIF2D and DENR
Source: Nat Commun. 2020 Sep 16;11:4677. doi: 10.1038/s41467-020-18453-1 (PMC7495428; doi:10.1038/s41467-020-18453-1)
Supplement: Supplementary file 3 — Source Data [file 41467_2020_18453_MOESM3_ESM.zip]

Archive with 5 entries (4 files):
- Source data_Gels.xlsx
- __MACOSX/
- __MACOSX/._Source data_Gels.xlsx
- Source data_graphs.xlsx
- __MACOSX/._Source data_graphs.xlsx
