# Supplementary material for: Translational induction of ATF4 during integrated stress response requires noncanonical initiation factors eIF2D and DENR
Source: Nat Commun. 2020 Sep 16;11:4677. doi: 10.1038/s41467-020-18453-1 (PMC7495428; doi:10.1038/s41467-020-18453-1)
Supplement: Supplementary file 3 — Source Data [file 41467_2020_18453_MOESM3_ESM.zip › Source data_Gels.xlsx]

## Sheet: Fig 2a
Figure 2a
Outlines represent lanes depicted in the the associated figure.

## Sheet: Fig 2k
Figure 2k
Outlines represent lanes depicted in the the associated figure.

## Sheet: Fig. 7a
Figure 7a
Outlines represent lanes depicted in the the associated figure.

## Sheet: Sup Fig 3c
Supplementary Figure 3c
Outlines represent lanes depicted in the the associated figure.

## Sheet: Sup Fig 8a
Supplementary Figure 8a
Outlines represent lanes depicted in the the associated figure.
