# Supplementary material for: Translational induction of ATF4 during integrated stress response requires noncanonical initiation factors eIF2D and DENR
Source: Nat Commun. 2020 Sep 16;11:4677. doi: 10.1038/s41467-020-18453-1 (PMC7495428; doi:10.1038/s41467-020-18453-1)
Supplement: Supplementary file 3 — Source Data [file 41467_2020_18453_MOESM3_ESM.zip › Source data_graphs.xlsx]

## Sheet: Fig 2b data
	Df.eIF2DWT	Df.eIF2DD109A	Df.ΔeIF2D
Expt 1	0.803028	0.37983	0.0298195
Expt 2	0.283027	0.423987	0.0346398
Expt 3	0.977869	0.57757	0.0284309

## Sheet: Fig 2l data
	Df.eIF2DWT	Df.eIF2DD109A	Df.ΔeIF2D
Expt 1	1.17438	0.360703	0.370298
Expt 2	1.18828	0	0.0305164
Expt 3	1.80191	0	0

## Sheet: Fig 2j data
dsRed			GFP
Df.eIF2DWT	Df.ΔeIF2D	Df.eIF2DD109A	Df.eIF2DWT	Df.ΔeIF2D	Df.eIF2DD109A
101.769	36.937	4.03	194.609	113.306	240.576
81.92	32.458	7.608	173.82	98.931	232.691
77.451	37.783	16.527	208.56	171.11	234.492
143.387	27.926	11.67	217.547	142.926	224.275
75.881	24.017	9.917	197.005	142.291	213.635
61.649	44.74	37.126	201.675	136.436	232.617
114.248	35.222	14.379	206.979	175.198	236.188
63.542	22.472	4.776	211.92	126.118	240.574
136.515	22.396	6.474	197.582	134.992	242.937
106.017	27.487	10.074	175.885	146.55	232.728
103.679	13.155	14.693	141.954	139.008	222.356
39.699	13.805	3.989	192.881	132.464	174.746
107.747	20.398	5.576	152.791	145.761	172.267
130.932	29.345	12.001	201.58	115.02	210.007
83.574	26.073	5.873	228.81	144.575	221.129
177.904	4.034	6.314	195.807	101.611	234.754
130.329	2.921	4.201	199.945	104.053	231.23
120.479	0.057	6.555	200.963	124.856	235.136
81.243	12.641	33.298	200.161	142.736	236.125
49.555	1.002	3.649	166.901	151.514	232.592
135.28	0.014	10.048	167.457	141.275	213.529
139.23	0.259	5.16	155.002	178.95	203.091
68.445	1.12	3.707	167.258	184.244	219.482
129.447	2.832	13.153	206.713	166.412	235.517
119.067	0.486	6.544	173.755	153.407	209.562
64.407	1.445	4.369	193.516	166.645	212.59
48.64	2.899	3.854	199.81	136.846	215.497
27.699	8.707	2.555	183.024	121.594	229.304
57.05	20.495	19.341	148.727	125.798	216.823
61.316	0.592	6.2	169.225	129.271	218.224
51.117	0.083	4.478	186.735	153.169	214.333
48.083	1.473	5.484	178.054	153.605	181.63
50.897	0.019	4.762	137.739	161.276	160.986
73.223	0.928	11.685	207.425	153.985	136.606
53.127	1.232	11.964	209.419	65.715	204.669
61.293	0	8.264	194.849	64.005	210.449
83.024	0	6.09	181.327	62.125	198.962
53.917	0.002	4.885	163.604	60.693	222.901
84.68	0.006	6.052	169.639	47.493	232.059
36.817	0.538	5.66	182.876	41.152	222.614
64.891	1.261	5.522	157.669	52.349	217.109
87.494	0.319	4.704	162.459	58.032	223.078
105.41	0.035	8.643	172.674	75.365	212.158
54.112	0.96	38.125	180.508	69.143	216.676
84.991	1.464	18.87	176.348	77.015	189.469
38.539	1.797	20.53	150.318	76.302	198.38
40.006	1.799	24.883	168.848	69.417	207.111
40.494	3.695	20.421	150.84	74.179	218.674
68.675	1.848	20.508	135.229	105.662	221.805
110.235	0.929	26.63	142.807	101.664	218.257
25.773	3.103	21.618	146.422	109.053	226.218
45.192	3.159	26.23	137.602	103.031	234.696
105.027	55.354	17.602	82.469	97.83	228.989
73.69	48.06	18.258	90.358	60.47	220.515
133.48	38.272	24.941	134.261	63.966	237.795
55.419	22.264	27.268	135.643	111.061	227.957
117.418	28.064	23.977	160.891	131.677	229.835
86.427	19.489	21.055	186.089	120.577	217.945
130.147	29.295	43.738	192.688	120.472	198.723
100.215	22.404	55.374	214.476	85.115	206.862
76.117	26.476	17.437	204.557	81.842	216.769
80.731	18.751	12.854	217.94	75.369	226.619
78.38	26.353	18.35	218.217	111.269	227.525
51.682	18.548	60.272	204.202	120.56	211.194
106.709	22.463	30.928	169.818	130.33	208.3
94.714	33.729	13.936	197.527	139.829	171.764
136.414	28.846	12.036	199.786	106.253	183.499
85.925	16.075	18.584	164.09	152.823	192.681
114.469	12.365	40.985	184.31	109.168	186.594
86.961	15.045	27.616	195.057	137.139	230.704
90.418	19.183	20.994	170.692	113.646	227.96
80.45	13.181	26.659	163.656	115.951	210.685
92.959	22.948	26.878	133.125	131.504	204.388
59.522	27.852	38.133	161.257	129.327	172.679
77.753	11.266	21.992	182.801	128.583	183.379
81.765	11.083	12.761	180.028	125.377	222.611
86.699	14.83	18.491	193.854	58.869	193.753
114.077	0	31.427	193.476	54.97	204.825
140.152	8.475	33.353	180.028	84.731	221.43
111.13	4.95	20.458	156.304	93.394	223.658
134.751	8.624	20.275	158.834	89.224	178.325
124.807	15.862	14.335	141.206	107.86	190.044
123.495	16.268	1.78	120.515	88.917	198.685
100.37	3.223	5.826	116.697	93.175	228.762
95.627	3.602	17.74	127.674	125.102	219.002
112.401	10.484	1.08	151.294	113.697	220.568
101.369	13.159	0.642	158.874	104.745	207.041
81.222	8.624	0.782	173.106	99.27	196.165
70.77	12.898	0.978	191.43	127.332	172.161
101.761	6.343	0.343	193.738	124.496	189.967
82.711	2.802	5.007	131.156	121.768	210.408
116.968	1.301	1.317	201.221	139.307	213.836
90.924	3.112	1.945	165.769	142.826	206.349
134.339	1.393	2.388	175.542	145.78	196.889
82.643	5.888	2.136	164.893	162.082	214.687
92.095	7.204	0.643	176.745	196.861	169.006
170.474	4.912	0.886	143.455	191.224	177.026
91.696	2.79	1.286	184.836	151.847	155.295
103.515	1.516	0.978	216.406	155.209	173.685
113.311	1.929	2.211	200.232	130.46	189.61
68.309	5.255	2.123	172.798	156.424	192.864
134.464	4.265	1.07	218.72	132.829	148.492
121.501	1.604	1.007	208.078	138.836	172.766
111.102	0.064	1.351	212.406	146.281	168.528
85.288	1.243	0.571	164.228	104.478	182.041
149.524	2.939	2.231	231.238	114.411	177.249
118.658	5.461	1.358	212.687	98.314	167.53
139.623	3.134	1.376	213.5	87.466	194.281
156.471	11.653	1.177	224.356	84.51	194.41
137.16	8.226	0.855	220.122	79.461	182.999
125.955	5.587	2.259	220.952	64.965	210.202
129.279	8.599	2.987	206.528	64.106	193.607
112.511	3.934	0.847	207.418	99.467	175.778
88.674	15.905	7.309	195.157	122.284	155.557
104.461	3.528	0.821	195.611	133.067	143.381
137.644	24.766	2.112	166.351	150.39	120.699
83.689	22.836	2.115	152.507	151.952	155.293
166.122	18.975	2.999	176.742	148.441	174.526
129.711	3.307	1.496	178.027	127.089	170.908
157.473	8.321	3.489	199.372	104.956	136.769
72.289	4.562	3.284	209.11	119.812	111.039
125.225	7.38	2.839	220.884	77.264	130.809
89.561	6.293	2.853	225.92	58.128	145.426
76.616	4.705	21.052	218.43	47.61	160.525
99.37	5.633	6.961	213.038	62.08	155.177
77.895	3.275	15.192	219.506	74.635	162.385
73.633	13.17	10.109	222.47	101.193	186.656
80.798	9.74	16.776	219.613	108.19	157.392
133.066	12.137	6.692	224.264	151.821	171.289
94.896	4.44	10.974	211.609	100.634	156.286
116.027	12.558	10.952	210.262	109.882	158.107
64.824	8.648	25.764	192.451	100.092	208.559
91.108	11.314	38.371	183.149	104.131	186.107
78.431	8.518	13.558	198.958	111.659	203.247
131.549	9.785	15.971	197.212	91.719	132.663
75.361	2.4	12.949	191.375	98.557	188.908
73.965	7.082	13.209	213.571	100.124	198.674
61.514	1.897	11.034	193.901	121.448	205.753
80.398	2.329	7.605	207.47	80.726	199.843
64.174	3.775	7.033	180.739	88.251	165.744
67.722	5.755	7.493	176.505	82.29	209.525
85.96	2.47	8.24	245.014	101.885	207.079
65.006	14.496	10.65	228.98	119.847	189.392
39.497	11.771	4.067	187.288	89.901	203.795
63.063	13.585	14.775	218.891	89.31	91.099
59.062	13.931	16.116	205.412	90.838	166.813
52.723	8.568	12.863	219.529	81.255	203.94
86.164	8.601	6.558	205.858	96.406	230.414
78.301	3.58	13.073	190.018	98.911	225.925
112.533	8.549	9.906	211.95	100.538	211.504
138.215	8.255	8.301	218.008	92.248	197.738
138.887	3.461	16.381	225.794	95.762	176.338
86.034	1.567	6.507	245.877	77.352	207.207
73.349	4.945	10.464	234.626	71.987	217.985
73.597	8.436	3.389	226.227	62.748	227.048
116.287	4.531	19.095	220.437	72.894	226.254
95.714	13.512	3.194	201.472	64.092	226.059
86.437	8.678	10.37	227.676	75.511	164.731
97.878	7.323	12.445	236.379	93.087	109.82
76.098	6.731	5.017	209.462	90.55	176.298
65.364	4.732	13.274	222.748	84.754	202.267
131.037	7.188	15.785	244.741	88.094	206.387
151.738	8.741	15.113	224.232	80.599	153.528
152.079	7.163	14.505	215.838	98.823	206.82
130.72	7.655	4.095	235.832	84.414	192.186
196.4	1.571	14.37	238.343	115.405	152.015
97.928	2.644	10.86	236.305	123.282	164.241
93.905	14.068	102.681	241.637	137.395	160.02
146.916	7.869	53.548	223.443	107.664	174.802
150.923	4.963	11.201	224.94	110.219	125.643
120.195	7.102	15.886	238.889	118.85	164.179
111.574	12.481	9.443	231.594	108.749	122.134
178.982	7.178	12.948	215.513	103.124	92.338
102.903	1.134	2.809	239.12	140.164	105.84
144.263	2.708	7.372	204.161	104.089	84.535
152.709	6.887	7.877	186.596	106.076	89.942
98.453	13.391	21.878	200.106	136.113	79.895
134.965	5.732	39.875	208.092	104.917	108.488
120.201	6.265	20.934	210.481	106.308	146.305
92.996	2.617	14.665	201.96	106.181	141.379
115.186	6.222	11.815	197.78	97.855	136.764
134.895	4.213	15.184	215.629	113.255	169.749
88.274	5.353	10.935	187.251	99.407	159.358
123.285	3.675	6.56	206.309	111.662	150.466
78.1	4.798	5.652	197.533	146.67	168.365
44.148	11.465	35.477	191.355	119.005	164.339
65.722	7.191	11.742	204.02	111.987	153.488
125.352	6.537	22.51	217.957	117.096	167.885
70.362	4.953	28.062	196.863	97.368	175.466
108.115	5.114	9.221	191.256	78.338	161.245
126.247	4.559	10.022	230.113	71.129	152.975
147.056	9.337	10.77	200.097	82.648	156.836
89.572	7.549	16.295	181.301	72.589	161.081
64.471	1.914	12.374	163.61	88.22	155.552
46.735	5.9	8.241	182.311	122.718	168.131
77.381	33.23	21.03	222.544	124.998	170.296
62.625	36.781	20.405	204.988	115.622	126.318
71.097	36.287	8.22	200.909	149.747	107.176
87.522	33.685	10.773	232.683	147.537	141.248
97.409	30.183	5.866	232.591	123.996	143.314
127.374	39.189	4.515	236.265	109.135	139.295
59.243	32.131	2.099	196.836	116.016	136.326
155.985	54.796	1.344	203.126	97.768	145.434
109.805	43.701	14.137	179.599	119.898	154.041
132.45	13.231	14.379	234.761	114.963	152.62
140.822	29.122	17.359	233.675	102.109	132.891
163.901	20.886	19.245	209.526	92.372	122.083
183.906	20.845	10.062	210.051	94.834	114.081
151.45	45.604	12.265	198.218	91.347	105.559
116.022	24.534	20.886	195.729	100.524	110.656
74.153	45.498	9.494	211.894	100.281	110.866
73.729	51.876	3.625	217.816	110.476	85.646
61.806	59.08	15.534	138.699	99.946	121.298
111.365	46.681	10.276		96.001	157.232
114.231	37.556	16.789		99.639	149.715
138.101	25.481	11.58		123.583	168.011
148.766	40.545	17.14		114.109	165.806
120.454	31.989	6.165		97.499	146.621
92.83	34.076	8.556		102.739	154.821
118.269	14.648	4.472		100.575	172.593
104.454	16.213	6.692		97.129	170.535
67.231	26.057	5.869		109.7	178.765
117.947	35.529	7.423		83.723	160.595
88.292	61.187	23.897		92.235	133.806
70.349	45.797	36.475		78.235	143.154
94.06	41.496	12.54		73.276	109.418
67.846	25.132	14.553		81.028	100.921
80.959	23.411	26.848		79.063	102.565
101.413	34.966	50.076		71.51	125.91
150.643	11.687	29.751		130.178	149.631
98.785	13.344	3.22		124.896	134.768
70.444	36.958			137.627	171.612
86.28	16.681			133.975	161.564
42.49	16.348			119.204	157.231
24.208	23.474			110.446	160.144
28.728	28.25			110.922	177.106
29.569	31.42			73.159	149.491
25.708	22.229			69.596	164.516
69.876	16.88			68.351	140.052
45.923	41.798			65.718	183.785
73.486	44.266			99.134	152.955
40.546	27.174			93.202	137.251
49.814	27.229			73.695	169.748
56.049	16.829			99.725	147.744
52.596	25.894			86.05	141.621
49.848	35.526			86.366	131.714
61.556	21.128			86.833	127.88
110.527	33.026			73.224	118.768
47.012	42.817			58.317	108.228
41.246	3.244			54.161	111.455
43.275	4.71			48.159	163.121
28.731	6.248			42.049	157.545
78.304	13.106			43.006	184.822
55.122	17.678			47.628	215.022
59.605	8.251			49.557	193.351
68.691	4.363			55.744	179.439
89.145	6.172			66.808	173.814
47.169	6.364			123.374	133.17
72.205	11.64			128.076	183.059
56.243	6.732			135.78	181.066
47.708	5.498			132.062	163.354
43.35	3.22			143.805	181.316
47.161	5.946			111.612	199.837
40.453	4.441			116.196	193.897
32.379	8.322			111.031	210.428
56.017	12.819			91.498	180.448
56.15	11.946			111.035	170.531
75.297	5.86			110.42	134.14
31.314	7.468			106.794	117.748
31.787	3.638			104.184	153.414
29.7	2.101			131.808	184.355
64.08	3.895			142.915	174.316
51.503	2.321			119.888	166.521
92.481	7.117			127.133	177.349
22.694	7.7			131.996	182.398
40.902	8.797			129.109	181.099
43.093	5.145			135.302	161.252
70.578	3.155			92.096	189.519
	8.419			106.51	145.696
	11.683			151.424	184.577
	5.187			148.739	176.505
	2.597			153.548	174.565
	1.865			175.898	132.289
	4.621			168.478	131.206
	3.583			168.705	139.581
	3.247			162.115	162.446
	5.702			132.088	158.673
	7.423			135.668	178.232
	4.304			153.431	188.976
	2.6			137.545	162.793
	1.847			126.648	183.249
	4.507			145.012	168.065
	7.907			121.638	163.544
	12.961			162.154	175.699
	4.947			119.657	183.755
	36.767			138.739	160.6
	12.709			165.773	190.005
	7.963			110.196	184.604
	4.747			107.063	148.509
	4.595			102.764	169.114
	8.463			92.529	142.474
	7.506			113.464	164.291
	11.325			105.295	155.358
	18.106			107.125	156.301
	7.493			130.582	148.512
	34.711			117.522	204.777
	13.149			132.792	198.437
	7.127			111.436	174.385
	14.051			153.28	208.855
	8.588			126.261	154.531
	10.842			110.018	211.497
	10.878			118.567	157.805
	5.769			107.169	194.402
	24.493			121.738	190.312
	6.811			128.624	172.333
	7.025			126.236	193.39
	16.125			110.192	175.508
	4.565			112.394	184.934
	12.103			184.081	163.173
	12.638			166.245	157.466
	11.584			156.768	170.675
	8.431			173.659	189.281
	10.658			195.966	155.336
	8.435			208.311	148.562
	10.886			208.532	150.001
	7.183			161.225	166.539
	14.069			161.539	168.496
	8.918			155.975	170.455
	9.364			171.145	161.497
	13.006			195.657	157.551
	11.106			197.982	146.929
	10.771			177.696	137.765
	11.877			196.954	169.961
	3.125			159.244	153.168
	12.602			188.061	114.015
	20.078			196.339
	25.111			199.788
	25.629			205.802
	25.199			193.532
	10.04			189.198
	10.292			184.286
				155.416
				176.672
				176.794
				195.705
				186.566
				193.859
				177.215
				168.601
				176.031
				156.875
				139.758
				178.444
				198.756
				198.323
				160.561
				176.98
				172.979
				171.431
				197.148
				201.266
				198.086
				207.006
				212.085
				204.822
				195.149
				183.076
				199.59
				177.842
				156.92
				154.372
				181.33
				185.173
				175.636
				202.755
				192.829
				189.088
				169.949
				187.309
				190.971
				196.468
				190.551
				208.524
				213.365
				206.814
				202.518
				175.136
				168.735
				145.631
				187.785
				168.57
				158.455
				180.298
				196.984
				168.084

## Sheet: Fig 3k data
dsRed				GFP
Df(3R)/+	Df(3R)/eIF2DCR1	DENRKO	DENRKO;; Df/eIF2DCR1	Df(3R)/+	Df(3R)/eIF2DCR1	DENRKO	DENRKO;; Df/eIF2DCR1
78.761	86.996	92.391	107.142	135.315	0.218	0.131	2.482
82.452	88.138	89.551	101.224	131.297	0.422	0.131	0.494
82.387	79.002	73.269	99.609	101.245	0.207	0.128	8.017
88.834	98.206	75.688	57.987	120.44	0.071	0.252	3.968
94.886	91.518	53.622	110.951	88.622	0.112	0.687	0.279
87.97	99.338	51.615	102.621	190.774	0.069	0.723	0.484
84.138	109.649	65.899	100.314	99.627	0.1	0.518	0.851
93.303	104.828	85.72	99.164	76.324	0.307	0.308	1.552
104.963	105.126	100.507	99.907	84.712	0.195	0.8	0.329
81.452	121.045	110.065	105.621	86.076	0.103	1.064	0.187
73.505	118.865	126.133	102.643	67.597	0.185	0.193	0.729
87.538	114.179	132.437	107.142	123.777	0.166	0.753	1.057
86.914	62.998	115.695	98.961	118.807	0.127	0.421	2.994
86.897	114.755	133.308	115.006	128.447	0.116	0.294	0.855
79.993	102.796	126.482	85.25	116.037	0.087	0.216	1.938
53.897	122.733	109.731	106.209	108.882	0.064	0.701	1.881
66.284	124.305	93.757	110.394	87.599	0.153	0.291	0.555
57.295	166.323	81.553	118.916	93.087	0.127	1.899	2.45
91.77	117.35	79.544	103.105	99.046	0.106	0.348	1.048
71.88	143.058	62.768	111.093	99.295	0.157	0.178	0.72
68.045	151.254	75.944	98.396	133.92	0.084	0.278	1.03
53.267	134.53	89.428	95.462	107.105	0.11	0.686	1.486
77.63	153.118	107.819	72.976	108.854	0.168	0.675	4.218
80.082	146.381	102.632	66.46	112.357	0.329	0.871	0.803
78.998	128.064	94.355	47.923	111.028	0.131	4.588	0.44
53.944	145.65	91.374	51.751	89.143	0.084	1.644	0.53
21.078	126.994	110	63.637	124.608	0.157	0.534	1.326
95.142	127.804	100.632	77.329	88.205	0.099	0.351	0.342
121.364	99.06	117.905	110.714	56.632	0.231	0.606	0.188
105.017	121.568	121.718	74.505	49.355	0.072	0.144	2.18
123.916	108	121.344	71.441	87.271	0.079	0.185	2.382
131.976	119.716	136.736	94.136	79.107	0.094	0.143	2.194
121.331	129.149	122.039	117.856	81.674	0.09	7.771	1.215
105.082	124.806	118.415	105.299	89.365	0.098	1.798	1.524
88.05	138.265	108.178	71.022	107.416	0.182	4.381	0.22
80.97	129.407	119.336	71.075	65.259	0.115	0.787	0.387
109.196	135.342	112.764	54.602	90.867	0.281	0.491	0.307
71.421	126.69	106.557	102.662	60.884	0.408	2.028	0.483
86.488	103.921	113.946	94.443	60.004	0.079	0.656	0.306
62.516	114.624	120.307	103.503	70.445	0.115	0.337	0.455
72.564	104.443	125.052	95.265	64.844	0.115	5.244	0.254
64.806	80.381	128.393	86.589	81.16	0.063	3.476	0.196
79.649	92.004	117.178	93.673	56.947	0.066	1.733	0.154
60.067	89.92	105.075	70.25	54.896	0.216	0.406	0.157
68.26	102.607	111.493	67.004	70.592	0.279	4.395	0.16
62.607	110.839	120.421	54.877	58.89	0.079	2.285	0.554
71.679	74.931	103.712	57.563	73.031	0.089	1.443	0.353
52.572	67.542	119.213	67.15	46.289	0.058	0.724	0.629
54.204	66.406	100.802	66.351	48.997	0.119	0.454	0.237
50.727	68.015	104.301	90.802	56.479	0.1	1.061	0.611
54.178	100.656	110.679	96.626	55.994	0.111	0.589	0.486
60.067	112.963	106.94	112.707	50.123	0.094	0.131	0.205
55.901	88.617	109.331	105.009	42.321	0.276	0.866	0.168
50.783	70.671	92.731	96.034	47.642	0.417	0.13	0.096
70.428	76.381	93.131	88.778	39.366	0.297	13.642	0.095
71.107	86.598	80.318	80.886	43.106	0.281	15.089	0.092
43.086	97.452	102.634	81.118	62.158	0.131	8.975	0.132
56.342	60.548	89.364	101.793	123.675	0.096	4.072	0.131
50.746	76.576	85.647	107.677	136.517	0.121	8.564	0.162
52.837	108.682	74.791	98.368	125.252	0.16	9.928	0.453
53.288	75.163	106.664	93.482	105.432	71.48	18.951	0.319
49.776	65.626	104.112	101.307	35.562	60.291	13.833	0.398
51.379	67.116	122.901	102.065	37.412	46.341	20.678	0.33
45.185	57.239	87.374	88.525	103.33	49.389	6.657	0.203
46.204	62.041	92.822	88.712	109.625	45.356	8.238	0.122
40.022	60.583	80.705	88.207	109.04	41.597	19.311	0.139
41.985	54.628	120.402	89.353	99.952	36.293	22.649	0.156
54.763	54.497	111.196	94.951	46.303	32.57	18.142	0.144
57.746	47.146	122.75	86.822	59.584	24.468	17.331	0.431
56.417	60.621	100.662	92.787	92.098	38.556	23.664	0.301
52.636	54.727	93.093	105.794	92.431	27.767	33.265	0.447
56.723	98.067	72.275	84.94	49.391	21.925	12.441	0.635
70.456	113.329	69.383	69.142	48.872	24.543	15.928	0.655
49.043	75.062	112.069	73.903	52.201	16.272	28.743	0.478
60.361	62.348	105.598	101.372	34.221	33.808	21.933	0.651
48.946	61.772	100.207	97.118	41.304	26.829	10.28	0.568
46.032	92.699	107.548	75.551	64.055	18.852	0.917	0.924
56.136	103.077	97.284	80.836	59.028	30.189	3.029	0.581
59.798	112.707	91.88	67.434	62.885	29.007	0.523	0.798
58.407	118.495	63.424	67.486	55.959	37.317	1.363	0.698
49.052	114.333	71.115	50.987	58.365	23.718	2.43	0.786
39.811	115.746	94.396	62.697	50.596	26.081	1.946	0.391
42.381	124.852	85.654	49.998	47.442	26.84	19.878	0.382
65.017	102.041	99.15	49.346	71.913	18.819	6.58	0.34
75.185	87.157	115.232	62.867	107.956	18.061	8.818	0.338
74.725	139.43	119.979	67.781	112.795	31.666	4.454	0.268
68.89	94.383	113.804	69.099	46.394	34.96	13.224	0.339
52.68	86.751	96.761	69.52	45.305	25.107	11.543	0.152
53.536	122.677	85.531	80.837	50.136	27.712	15.867	0.639
45.209	130.164	78.017	60.183	84.292	29.084	37.202	0.245
64.131	104.174	81.505	64.101	68.082	29.36	30.263	0.503
66.615	101.68	106.895	55.579	129.712	50.152	18.858	0.617
68.424	78.299	107.677	44.213	142.502	31.469	72.202	1.204
63.477	74.376	109.207	47.002	114.27	27.156	14.37	1.116
84.159	76.424	94.804	43.901	136.955	29.484	13.181	1.197
58.428	83.834	98.563	60.733	156.3	47.219	16.958	1.593
50.877	91.847	80.206	61.761	161.82	29.161	6.773	0.243
51.447	124.525	74.299	66.505	128.731	25.92	22.988	0.42
47.264	115.621	150.073	72.757	88.196	17.906	73.555	1.948
66.151	136.94	170.748	66.484	82.08	28.548	79.926	1.206
73.516	104.409	107.74	58.273	153.869	26.865	21.596	0.399
61.806	90.193	113.596	59.363	138.658	25.545	71.985	0.668
59.393	54.187	130.858	46.86	45.796	29.538	25.643	0.692
52.634	68.279	113.037	51.841		7.97	122.192	0.716
43.237	68.346	105.262	50.228		6.16	86.582	0.347
46.858	76.428	99.647	49.372		7.23	46.774	0.629
48.178	66.535	92.133	52.736		17.002	7.9	0.431
47.901	84.275	99.181	60.733		8.735	33.874	0.879
51.759	87.273	69.544	61.436		9.471	42.376	0.581
51.187	110.406	65.007	80.867		10.154	27.427	0.732
45.535	103.14	86.91	80.374		6.645	21.075	0.539
46.447	68.116	70.219	76.121		6.934	6.556	0.458
51.282	56.918	66.527	72.712		2.962	35.258	0.163
57.364	96.65	57.151	78.118		11.477	30.029	0.221
74.194	73.974	65.006	73.847		22.224	51.756	0.419
73.533	105.901	127.714	63.963		35.354	63.127	0.391
68.379	103.669	115.669	70.327		29.294	46.369	0.627
69.099	103.267	143.669	60.91		29.725	34.826	0.473
73.83	83.127	128.381	71.413		25.198	40.534	0.327
46.329	89.959	118.073	75.615		26.453	50.727	0.337
59.303	69.346	109.933	74.884		28.955	74.508	0.538
48.632	46.794	96.622	73.497		29.05	48.458	0.905
51.413	55.811	87.55	64.92		20.914	23.563	0.605
43.996	59.957	98.763	67.226		17.285	16.599	0.412
50.628	63.252	128.245	62.249		7.131	35.371	0.205
57.944	74.753	113.594	66.198		6.422	22.679	0.598
62.318	98.583	74.864	68.884		9.166	45.106	0.385
51.6	120.389	78.14	63.781		14.149	46.089	0.626
46.11	108.368	75.979	85.475		21.177	95.578	0.8
45.849	114.632	57.024	97.215		39.03	47.969	0.335
57.57	75.723	77.161	77.649		18.411	43.19	3.106
48.151	76.983	78.695	76.065		19.838	115.719	2.929
54.05	66.791	57.286	71.966		28.019	35.823	3.785
57.658	81.267	75.355	88.63		21.364	31.668	0.621
68.736	62.705	84.43	81.692		29.387	5.99	0.711
57.607	74.168	117.118	80.357		25.706	4.484	0.684
48.396	44.581	127.379	95.83		24.423	68.358	0.762
59.48	40.181	78.892	91.415		13.502	91.273	4.202
43.929	68.617	111.819	63.991		6.832	94.041
51.413	87.542	128.187	68.551		6.668	67.043
46.654	67.985	130.185	67.12		6.567	54.008
44.079	71.955	118.852	65.946		4.43	20.474
53.14	83.415	82.92	76.503		8.289	50.447
54.862	80.194	124.004	79.978		9.275	23.769
54.428	86.89	133.836	94.45		10.357	8.027
51.338	93.152	122.056	90.314		14.47
50.521	95.196	128.08	81.989		21.811
50.071	115.155	134.176	77.735		26.256
40.125	138.194	127.796	74.624		31.398
34.286	125.989	117.946	75.305		10.663
28.047	125.452	131.166	76.226		9.356
31.643	153.983	132.505	93.058		4.819
34.693	159.021	112.206	92.393		8.174
52.529	148.619	167.234	79.17		4.619
48.331	88.636	108.219	47.738		2.944
38.987	64.92	82.118	52.163		5.367
53.161	41.613	85.718	43.318		7.648
35.331	76.11	120.634	51.764		25.685
36.991	120.4	102.194	47.77
38.912	125.815	115.034	46.462
42.923	154.071	137.751	57.131
33.555	170.669	120.258	62.781
35.495	151.458	103.394	61.118
31.695	149.321	113.721	65.677
30.082	125.518	142.237	55.69
26.393	150.09	127.882	65.671
31.591	155.908	104.899	66.439
38.348	130.852	102.473	72.783
42.303	100.256	82.809	81.049
40.477	103.411	75.733	60.449
28.721	95.269	86.505	64.101
28.673	82.787	100.028	60.174
28.366	60.763	120.249	62.557
32.957	94.501	110.381	64.557
34.619	82.639	87.94	60.899
55.024	90.735	65.966	60.858
52.323	121.602	79.607	60.099
44.51	133.329	83.675	62.798
54.636	151.97	95.335	60.66
57.796	109.475	111.146	58.609
65.458	123.664	101.836	58.983
58.335	138.056	97.198	55.041
60.107	141.512	91.273	49.832
55.45	116.796	93.344	53.013
59.757	82.209	91.621	46.407
57.312	93.676	107.931	33.841
59.314	54.303	102.761	43.858
63.144	78.649	98.611	49.305
66.49	107.398	90.568	49.479
69.4	108.682	113.224	45.583
50.619	112.316	103.8	49.875
44.155	91.942	102.097	68.164
39.215	134.247	104.499	63.542
31.802	107.105	118.359	60.764
33.836	124.888	100.987	55.398
45.236	113.29	77.436	42.544
49.95	105.127	74.303	45.508
34.677	84.189	110.432	59.693
37.772	106.307	89.727	64.654
63.798	115.155	78.123	35.03
48.796	100.103	83.011	45.336
47	93.202	107.475	31.822
50.034	84.6	85.862	62.729
83.933	120.721	82	64.819
68.318	118.419	81.428	59.938
83.578	108.746	82.841	51.714
55.452	88.049	83.228	55.555
44.993	86.376	106.189	44.222
60.497	66.755	130.821	49.609
48.179	76.501	101.757	40.215
64.129	101.407	103.49	66.355
68.31	132.875	78.022	64.344
46.768	139.68	107.776	57.247
57.045	127.821	116.174	55.039
60.604	141.426	100.88	65.073
45.14	142.727	92.497	46.976
54.811	133.348	86.157	61.929
64.393	115.914	65.144	59.204
82.062	147.043	81.256	52.768
65.989	147.776	99.557	56.389
45.092	147.293	96.662	42.69
55.436	118.366	73.972	51.398
59.748	114.049	68.645	36.903
51.523	127.406	79.295	45.312
47.307	152.778	91.544	40.009
47.978	169.052	100.335	53.318
58.346	151.282	73.217	51.998
66.049	178.007	91.92	42.028
58.14	156.656	88.079	31.121
61.355	166.574	84.501	66.355
64.159	119.03	76.723	49.856
66.993	115.697	103.069	56.707
64.787	111.4	93.155	44.514
62.062	121.279	98.964	34.391
43.262	124.607	108.828	45.028
55.219	133.458	97.112	33.617
40.465	125.738	99.355	51.72
72.415	125.523	101.174	45.716
67.634	91.29	70.508	50.778
67.88	91.729	86.387	56.755
81.613	87.316	143.336	46.374
81.746	84.007	139.084	34.437
70.976	81.236	116.333	40.467
76.348	57.176	97.854	52.189
73.138	111.903	85.529	54.55
74.593	81.25	89.619	62.467
83.701	63.002	83.813	50.252
71.308	66.802	116.202	58.37
61.839	121.551	120.686	56.88
91.077	100.587	130.374	55.391
90.615	124.206	104.013	68.72
107.589	126.196	103.546	58.039
89.052	125.077	71.193	51.299
100.15	149.14	76.007	44.538
78.495	116.856	61.312	42.882
66.465	102.004	85.041	46.905
91.43	79.852	83.755	55.219
61.664	70.563	77.48	45.819
59.17	92.062	97.695	40.441
101.548	66.464	99.065	53.361
111.564	89.978	102.185	50.213
96.864	98.768	90.918	55.247
96.107	141.424	108.486	37.237
118.282	171.914	110.52	61.021
114.843	135.383	91.486	49.791
103.024	80.228	80.589	45.271
116.731	105.093	74.996	51.08
94.901	66.036	82.679	51.641
98.458	116.938	111.693	49.041
106.385	135.905	113.985	51.884
110.036	128.189	104.09	63.516
71.275	185.344	134.759	78.465
101.432	117.693	111.768	75.602
99.697	51.108	108.172	64.712
85.411	66.333	110.221	65.157
126.52	83.226	126.836	53.493
72.877	103.521	116.181	45.464
141.92	114.123	130.385	50.155
85.368	125.551	112.036	54.183
88.054	111.518	124.518	49.146
107.393	97.925	103.417	48.073
85.299	137.583	100.249	45.533
89.682	154.299	93.858	49.419
95.424	130.254	88.271	67.645
110.566	128.056	98.65	61.067
91.262	89.249	101.581	56.738
107.912	83.839	100.292	89.789
94.482	66.011	92.811	49.834
101.512	92.753	112.409	53.396
140.675	111.17	102.279	51.521
127.886	116.136	110.06	46.983
98.353	115.237	116.647	44.865
91.286	112.645	112.912	44.849
93.886	100.318	107.639	40.394
95.789	145.32	122.746	55.568
93.535	136.508	104.243	40.561
77.77	103.557	77.748	43.899
95.935	116.955	99.441	42.364
72.065	73.6	105.774	30.419
106.374	85.312	128.037	35.151
96.288	88.714	117.929	45.892
127.628	58.693	119.12	37.093
112.888	63.602	102.05	39.307
81.359	52.05	96.194	32.839
85.114	71.563	107.135	30.174
97.099	49.355	87.563	30.94
82.516	75.222	80.772	28.514
72.069	67.133	107.237	28.51
75.209	119.032	85.636	31.871
58.622	74.854	106.284	38.054
59.968	88.802	108.151	52.563
146.391	100.004	78.535	50.727
159.08	110.854	104.308	79.45
119.643	132.886	98.574	103.207
136.232	101.716	109.413	84.088
133.598	115.308	99.387	83.856
110.015	93.957	96.961	82
108.712	129.908	93.727	82.75
82.764	107.424	147.346	83.284
89.385	116.207	144.123	85.908
98.321	111.186	142.538	73.32
102.755	141.69	99.613	72.142
99.204	156.236	135.832	82.058
91.183	144.841	79.634	76.536
96.996	168.088	85.385	84.318
82.964	124.464	93.993	65.209
88.72	71.555	135.056	72.103
74.069	148.409	103.501	71.578
96.508	135.482	102.25	71.879
100.082	147.897	124.256	78.172
107.736	155.682	113.372	76.101
106.785	171.95	119.753	76.191
88.658	126.021	132.892	69.763
87.239	105.454	99.686	78.286
97.626	89.219	103.772	61.402
104.886	94.766	98.136	55.647
120.733	116.54	87.684	62.989
117.329	112.566	90.606	60.721
120.172	180.286	84	63.064
95.946	88.385	85.55	64.566
117.796	112.394	95.009	95.021
109.774	113.135	107.516	89.996
104.832	82.52	117.858	58.069
101.899	116.57	142.174	65.658
118.136	108.994	105.344	56.454
92.978	85.49	133.284	54.054
118.079	91.114	137.936	51.542
94.953	87.675	129.265	76.368
95.658	59.637	118.477	73.209
89.239	85.849	114.325	64.402
85.968	101.121	111.004	38.714
84.867	112.54	99.978	47.641
111.209	127.942	97.368	60.458
96.469	96.406	71.099	56.634
67.944	102.475	59.759	47.118
84.245	78.077	105.501	56.133
86.899	88.282	95.131	48.867
82.68	82.134	101.645	47.48
91.764	87.764	107.684	47.471
107.247	116.023	130.566	39.486
92.793	98.678	97.875	39.811
90.544	68.498	102.346	31.099
103.529	53.191	89.497
127.809	61.039	114.609
99.398	86.789	97.596
117.884	120.89	92.514
89.979	127.352	82.718
87.693	105.93	102.428
88.705	95.738	112.011
100.312	63.894	90.456
101.428		95.8
94.811		85.456
89.662		71.187
119.036		86.187
109.899		63.166
80.708		63.864
68.297		121.31
95.417		128.684
120.441		121.944
100.632		113.353
96.445		128.426
86.828		116.127
94.204		135.133
109.381		127.652
		126.624
		117.716
		106.692
		110.63
		80.383
		92.585
		92.254
		101.15
		102.43
		128.753
		102.292
		111.26
		87.574
		96.86
		83.437
		82.336
		69.049
		77.867
		56.136
		70.963
		73.374
		49.97
		83.116
		98.925
		90.447
		107.221
		97.264
		105.88
		97.056
		93.761
		84.594
		91.389
		98.598
		95.921
		85.31
		73.374
		77.252
		96.688
		67.32
		83.892
		88.989
		100.914

## Sheet: Fig 4b data
	Larva (L)	Prepupa (PP)	cryptocephallic pupa	Pupa/iP	Adult (A)
w1118	0	0	0	0	100
eIF2DCR1	3.3	0.7	0	3.3	92.7
DENRKO	2.7	1.3	0	95.3	0.7
DENRKO;; eIF2DCR1	32.67	38.67	28.66	0	0
crc1	53.33	7.34	39.33	0	0

## Sheet: Fig 5a data
	Control								AA deprived
w1118	95.4545	100	100	100	100	100	100	100	78.2609	100	100	100	91.6667	100	100	90
eIF2DCR1	100	100	100	100	100				60	58.3333	60	54.5455	53.3333
DENRKO	100	100	100	100	100				60	66.6667	70	70	44.4444
DENRKO;; eIF2DCR1	83.3333	80	100	77.7778	80				42.8571	60	60	25	36.3636
crc1	85.7143	100	100						57.1429	42.8571	28.5714

## Sheet: Fig 5b data
	Control			AA deprived
w1118	1	1	1	4.2	3.59	4.37
eIF2DCR1	0.42	0.25	0.36	1.08	0.9	0.67
DENRKO	0.28	0.34	0.47	1.16	1.5	0.47
DENRKO;; eIF2DCR1	0.51	0.94	0.71	0.82	0.98	0.9

## Sheet: Fig 5c data
	# of animals with (new) degenerated pseudopupils								# animals alive
	d1	d7	d11	d15	d21	d25			d1	d25
w1118	0	0	0	0	0	0			100	63
perke01744	0	0	0	0	0	0			100	71
w1118;;ninaEG69D/+	0	0	11	0	33	28			100	72
perke01744 ,ninaEG69D/+	18	11	20	11	-	-			100	60

## Sheet: Fig 5d data
	# of animals with (newly) degenerated pseudopupils									# animals alive
	d1	d7	d11	d14	d16	d18	d23			d1	d25
Df.eIF2DWT	0	0	0	0	0	0	0			100	78
Df.ΔeIF2D	0	0	0	0	0	0	4			100	83
Df.eIF2DD109A	0	0	0	0	0	2	7			100	88
Df.eIF2DWT, ninaEG69D/+	0	0	0	0	16	10	65			120	87
Df.ΔeIF2D, ninaEG69D/+	0	0	0	29	14	9	-			100	89
Df.eIF2DD109A, ninaEG69D/+	0	0	0	18	35	41	6			120	100

## Sheet: Fig 6j data
dsRed/GFP
eIF2DCR1/Df.eIF2DWT			eIF2DCR1/Df.eIF2DD109A			eIF2DCR1/Df.ΔeIF2D
Control	AA deprived	Tunicamycin	Control	AA deprived	Tunicamycin	Control	AA deprived	Tunicamycin
0.338075	0.161065	0.435398	0.0249894	0.00793494	0.0415372	0.00412718	0.000155845	0.00720929
0.384958	0.189887	0.45856	0.0366662	0.0196977	0.0424318	0.00926249	0.0012283	0.0124885
0.44422	0.208523	0.480894	0.0745003	0.0224438	0.0535061	0.0155801	0.00263296	0.0139491
0.459677	0.222396	0.486624	0.077004	0.0252508	0.0547315	0.0166511	0.00381699	0.0144224
0.466883	0.23899	0.556698	0.0836022	0.0263481	0.0559743	0.0175054	0.00424882	0.0175876
0.479952	0.239083	0.583059	0.0890365	0.0325087	0.0579942	0.021186	0.00901082	0.0241701
0.489906	0.267217	0.679362	0.0900793	0.0336931	0.0587038	0.0215483	0.0103285	0.0248876
0.489972	0.272378	0.73081	0.0904331	0.0372923	0.0680901	0.0273071	0.0126217	0.0360604
0.51192	0.283399	0.734798	0.0919558	0.037321	0.0750075	0.0280118	0.0140425	0.0403266
0.520448	0.315959	0.749084	0.0936099	0.0412517	0.0765797	0.0280118	0.0142771	0.0485946
0.526878	0.33491	0.755527	0.0950581	0.0500215	0.0803539	0.0286561	0.0143103	0.0522586
0.528226	0.344453	0.761434	0.0952058	0.0544981	0.0817269	0.028672	0.0145649	0.0545543
0.535484	0.347684	0.785067	0.0975629	0.0579872	0.0906377	0.0396046	0.0154336	0.0558336
0.53801	0.351654	0.85614	0.10545	0.0591111	0.0933088	0.0435025	0.0154847	0.0682313
0.538892	0.35929	0.860173	0.107933	0.0592407	0.0947071	0.0443493	0.0174452	0.0780344
0.54067	0.359959	0.885945	0.108288	0.0593351	0.0987076	0.0444762	0.0186364	0.0808051
0.547619	0.361928	0.899551	0.108553	0.0610135	0.112027	0.0445326	0.0196107	0.0817897
0.550262	0.373926	0.908673	0.109776	0.0633578	0.112706	0.0447055	0.0198763	0.0825754
0.552475	0.384983	0.935196	0.113898	0.0665374	0.116517	0.0487216	0.0201798	0.0893804
0.564741	0.393669	0.96973	0.114426	0.0669492	0.117025	0.0509809	0.0243482	0.0907503
0.571071	0.407196	0.977052	0.119454	0.0694885	0.118988	0.0565467	0.024931	0.0953562
0.573876	0.407989	0.990727	0.120422	0.0784231	0.123012	0.0572182	0.0307008	0.0955327
0.574969	0.411552	1.01848	0.124152	0.0823383	0.123101	0.0630661	0.0313616	0.0977347
0.585036	0.413772	1.01873	0.125078	0.0844808	0.12499	0.0638419	0.0314536	0.0985253
0.586655	0.421064	1.05022	0.125996	0.0874723	0.126642	0.0646482	0.0331991	0.105947
0.58757	0.436546	1.07178	0.129625	0.0899442	0.12786	0.067084	0.0340345	0.112374
0.588983	0.45921	1.08166	0.130457	0.091016	0.128276	0.0692002	0.0342385	0.119421
0.594888	0.482439	1.08271	0.131146	0.0936484	0.130453	0.0721499	0.0343039	0.12165
0.595636	0.490417	1.10774	0.131764	0.0936621	0.132756	0.072421	0.0343426	0.124145
0.60777	0.503257	1.1084	0.131854	0.0936621	0.137635	0.0731258	0.0349916	0.132151
0.610335	0.507788	1.11588	0.13278	0.0941965	0.138905	0.0735428	0.0355216	0.132208
0.611762	0.511185	1.11596	0.137661	0.0960499	0.140176	0.0744523	0.0356597	0.132945
0.647479	0.516421	1.13983	0.140016	0.0966178	0.140971	0.0770418	0.0358035	0.135518
0.652148	0.526221	1.1512	0.140898	0.0967416	0.142282	0.0809384	0.0360769	0.14045
0.652746	0.528019	1.16391	0.142279	0.0973487	0.143578	0.0855289	0.0362496	0.141883
0.655272	0.547144	1.16798	0.143965	0.0982154	0.149417	0.0885122	0.0375609	0.144507
0.661651	0.562638	1.17259	0.145275	0.0998178	0.14959	0.090997	0.0377264	0.145359
0.663553	0.61691	1.18428	0.150249	0.101645	0.152184	0.0916337	0.0395631	0.146025
0.664678	0.617928	1.18942	0.150853	0.103402	0.153707	0.092627	0.0396376	0.14732
0.66497	0.626676	1.26489	0.152603	0.103589	0.15631	0.0952738	0.0405547	0.147925
0.670749	0.645624	1.26765	0.156935	0.103798	0.158967	0.0956169	0.0436166	0.148716
0.683658	0.671112	1.27955	0.160208	0.104409	0.160308	0.0977068	0.0453134	0.149886
0.687124	0.683642	1.28204	0.161041	0.104512	0.161452	0.100841	0.0466901	0.152309
0.689189	0.710542	1.30282	0.161415	0.104601	0.164216	0.101289	0.0474707	0.152537
0.711438	0.723016	1.30679	0.161478	0.107504	0.166838	0.101865	0.0486123	0.15452
0.712933	0.771041	1.32008	0.16601	0.107866	0.167402	0.102235	0.0502618	0.157642
0.719903	0.802753	1.35602	0.168303	0.108314	0.168091	0.103028	0.050443	0.158562
0.728887	0.845799	1.35909	0.171512	0.108625	0.171413	0.103859	0.0508398	0.158635
0.728887	0.890378	1.41223	0.172282	0.111394	0.173808	0.105832	0.0536581	0.160708
0.73048	0.964069	1.41528	0.177128	0.111925	0.174672	0.10837	0.055813	0.16258
0.737388	0.97131	1.42741	0.177496	0.112924	0.174728	0.109774	0.0582654	0.164642
0.743309	0.986163	1.44029	0.178159	0.113051	0.18033	0.11172	0.0589249	0.165104
0.762665	0.994842	1.45936	0.178635	0.114037	0.1817	0.112556	0.0590894	0.165467
0.767839	1.02268	1.50267	0.186838	0.114639	0.182808	0.114842	0.0594332	0.165468
0.775168	1.04138	1.51137	0.187888	0.115775	0.183751	0.115583	0.059627	0.168204
0.776379	1.07416	1.52731	0.190214	0.116568	0.18377	0.121161	0.0614479	0.171004
0.780655	1.07865	1.54926	0.191249	0.117073	0.186071	0.122909	0.0619531	0.172251
0.787391	1.09157	1.57797	0.193078	0.119282	0.191194	0.127437	0.0628531	0.174792
0.787442	1.0935	1.59549	0.206287	0.119939	0.194508	0.129833	0.0655867	0.178168
0.788844	1.11347	1.60212	0.207632	0.122977	0.196285	0.130849	0.065771	0.182371
0.801057	1.11644	1.60567	0.212987	0.123534	0.201937	0.135125	0.0664548	0.187205
0.808613	1.14569	1.62628	0.223101	0.123549	0.202425	0.135297	0.0667782	0.188365
0.820793	1.15335	1.6693	0.223435	0.126018	0.20418	0.135921	0.0668026	0.188874
0.8249	1.15875	1.67619	0.223675	0.12861	0.205319	0.13611	0.0676961	0.190031
0.828827	1.15901	1.70594	0.224264	0.131828	0.20983	0.137898	0.0683559	0.190156
0.830969	1.16294	1.71894	0.224653	0.132156	0.210675	0.137908	0.0691395	0.192562
0.831907	1.16778	1.72269	0.225769	0.135556	0.214997	0.146051	0.069487	0.194215
0.832757	1.17377	1.72953	0.226458	0.135774	0.21694	0.147469	0.0701375	0.194274
0.835116	1.25746	1.76367	0.227706	0.135993	0.227031	0.149065	0.0713815	0.202545
0.838445	1.2937	1.76834	0.231127	0.137407	0.227654	0.149095	0.0714241	0.203704
0.851308	1.30126	1.78907	0.231622	0.138064	0.232067	0.152431	0.0718561	0.204286
0.857794	1.30295	1.83732	0.236928	0.138695	0.233396	0.155862	0.0734955	0.205372
0.86274	1.34767	1.84111	0.237005	0.139913	0.233668	0.158677	0.0738648	0.207813
0.862811	1.36664	1.85424	0.241121	0.147784	0.236114	0.159871	0.0743028	0.211466
0.866356	1.40652	1.86831	0.244956	0.148771	0.236493	0.16044	0.0753842	0.213038
0.875297	1.49788	1.96684	0.244956	0.14942	0.247387	0.161687	0.0784132	0.214266
0.877399	1.53936	1.97811	0.250694	0.149617	0.250136	0.163413	0.0784644	0.218246
0.877646	1.56238	1.98674	0.256279	0.151727	0.256927	0.171241	0.0831552	0.218948
0.887569	1.576	2.03464	0.264416	0.151803	0.257484	0.173128	0.0861333	0.227627
0.893867	1.59912	2.06933	0.265177	0.15336	0.260025	0.177011	0.0873458	0.227761
0.895914	1.60608	2.07396	0.266843	0.153512	0.264537	0.181174	0.0894128	0.228106
0.902678	1.6367	2.10497	0.269365	0.154626	0.26815	0.187257	0.0899694	0.230176
0.926512	1.64297	2.13557	0.275583	0.158712	0.268224	0.189579	0.0901063	0.230665
0.94359	1.66366	2.18932	0.277046	0.165845	0.269122	0.192606	0.0903069	0.234339
0.950916	1.67079	2.19399	0.293708	0.166277	0.270065	0.197949	0.0906808	0.244421
0.961124	1.69755	2.25846	0.300096	0.166448	0.272444	0.19848	0.0928254	0.245681
0.975378	1.70379	2.26483	0.302252	0.167023	0.278297	0.198733	0.0930487	0.245985
0.976921	1.70623	2.3358	0.310809	0.168347	0.282082	0.199618	0.106735	0.249981
0.977769	1.71573	2.35112	0.326299	0.16957	0.284439	0.20458	0.107076	0.251874
0.983853	1.72949	2.4429	0.331849	0.17097	0.287822	0.204849	0.112563	0.253336
0.994303	1.73513	2.54795	0.350943	0.171608	0.288852	0.209789	0.113326	0.256679
1.00668	1.74061	2.57516	0.352275	0.171956	0.289528	0.210366	0.124179	0.264342
1.03028	1.74136	2.65024	0.360649	0.173321	0.289786	0.214319	0.124367	0.267497
1.03637	1.78067	3.01242	0.365067	0.174258	0.291267	0.217087	0.12442	0.268686
1.04398	1.80434	3.61637	0.371602	0.175182	0.292664	0.218228	0.125807	0.269881
1.06483	1.80808	3.66378	0.395542	0.176754	0.295016	0.220196	0.128143	0.272664
1.065	1.82045	3.78789	0.424158	0.178648	0.295981	0.220457	0.129888	0.273338
1.0777	1.83553	4.10289	0.426958	0.185052	0.296087	0.221442	0.142904	0.273731
1.14512	1.84546	4.22754	0.437944	0.186045	0.302986	0.235948	0.150343	0.27553
1.17401	1.86775	4.28614	0.462939	0.197362	0.303278	0.240339	0.150779	0.278245
1.19889	1.8748	4.2862	0.464593	0.199504	0.31257	0.24038	0.153969	0.299747
1.20639	1.91256	4.29641	0.503396	0.203088	0.324488	0.247035	0.154478	0.303436
1.20662	1.92009	4.2978	0.504913	0.208196	0.3262	0.250362	0.155643	0.314383
1.2454	1.92704	4.32095	0.656109	0.20933	0.328067	0.263568	0.157954	0.326097
1.26362	1.92929	4.37439		0.210138	0.328396	0.263747	0.159774	0.330032
1.26415	1.93091	4.7663		0.21968	0.34119	0.268124	0.161712	0.331914
1.27153	1.95074	4.81465		0.224941	0.342383	0.271027	0.168777	0.334187
1.29449	1.9572	5.09462		0.224992	0.342736	0.272167	0.169154	0.343996
1.36368	1.96037	5.09976		0.231386	0.34312	0.279623	0.173311	0.344706
1.40324	1.97136	5.48693		0.233978	0.343926	0.281339	0.179105	0.346367
1.41099	1.98134	5.9285		0.234224	0.346015	0.284819	0.179839	0.349795
1.42399	1.99351	7.03114		0.235742	0.351378	0.286617	0.184444	0.35112
1.42513	2.00254			0.239173	0.353347	0.291752	0.185225	0.355593
1.4835	2.01242			0.241618	0.354976	0.30754	0.185849	0.369929
1.484	2.01271			0.243835	0.356765	0.345437	0.187549	0.370169
1.5086	2.0284			0.248306	0.35907	0.364304	0.188456	0.37435
1.52116	2.04425			0.248945	0.359216	0.376542	0.188925	0.374875
1.52635	2.0519			0.253165	0.36467	0.387741	0.190737	0.389897
1.59196	2.07627			0.259347	0.378978	0.424446	0.192026	0.39336
1.59248	2.07992			0.276918	0.379065	0.470648	0.193375	0.397993
1.70085	2.09923			0.282113	0.383186		0.193549	0.407386
1.70752	2.21382			0.298204	0.390352		0.197881	0.414893
1.72737	2.28872			0.298438	0.401827		0.197938	0.421205
1.7326	2.36728			0.329744	0.408288		0.199418	0.440603
1.74464	2.37322			0.332057	0.409293		0.199637	0.445538
1.76591	2.38826			0.334665	0.476655		0.202411	0.454405
1.81529	2.38874			0.338512	0.565037		0.212593	0.479205
1.83561	2.40857			0.342412	0.57332		0.216981	0.492599
1.87133	2.41489			0.343236	0.660391		0.217414	0.529613
1.94778	2.47354			0.354011	0.957973		0.219652	0.544801
1.98467	2.523			0.362731	1.02134		0.238692	0.558056
2.03226	2.62072			0.36602			0.24195	0.564504
2.06642	2.67864			0.394024			0.244539	0.754203
2.09879	2.69491			0.396204			0.244636	0.880935
2.1909	2.73704			0.402481			0.248811	1
2.20166	2.7439			0.412652			0.285743	1.01815
2.20295	2.83442			0.440973			0.294988	1.08346
2.21279	2.91245			0.553442			0.305609
2.22863	3.25352			0.758965			0.31582
2.23288	2.55854						0.324829
2.26819	2.75246						0.327088
2.33957	2.93082						0.357497
2.3732	3.2438						0.404013
2.37383	3.27816						0.411114
2.46361	3.45696						0.444994
2.48956	3.71358						0.458815
2.56523	3.74544						0.470845
2.58556	5.04449						0.487339
2.82151	5.13648
2.83021	5.54882
3.01286	6.0325
3.0795	6.13517
3.08488	7.99111
3.14568	8.71284
3.54781	9.25788
3.58446	9.6723
3.60052	9.75352
5.03487

[truncated: 10 more sheets: Fig 7b data, Fig 7c data, Sup Fig 2f data, Sup Fig 4e data, Sup Fig 6a data, Sup Fig 6e data, Sup Fig 8b data, Sup Fig 8c data, Sup Fig 8d data, Sup Fig 8e data]
